# Supplementary material for: A Regulatory Mechanism on Pathways: Modulating Roles of MYC2 and BBX21 in the Flavonoid Network
Source: Plants (Basel). 2024 Apr 22;13(8):1156. doi: 10.3390/plants13081156 (PMC11054080; doi:10.3390/plants13081156)
Supplement: Supplementary file 1 [file plants-13-01156-s001.zip]

Archive with 1 entries (1 files):
- plants-2872168-supplementary.pdf
